# Supplementary material for: Gram-scale total synthesis of teixobactin promoting binding mode study and discovery of more potent antibiotics
Source: Nat Commun. 2019 Jul 22;10:3268. doi: 10.1038/s41467-019-11211-y (PMC6646333; doi:10.1038/s41467-019-11211-y)
Supplement: Supplementary file 4 — Source Data [file 41467_2019_11211_MOESM4_ESM.xlsx]

## Sheet: Figure 5
Strain	teixobactin	teixobactin	teixobactin	20	20	20	21	21	21	22	22	22	23	23	23	24	24	24	25	25	25	26	26	26
VRE TH4938	0.5	0.5	0.5	0.09	0.09	0.09	0.125	0.125	0.125	0.125	0.125	0.125	0.125	0.125	0.125	0.25	0.25	0.25	0.375	0.375	0.375	0.0625	0.0625	0.0625				0.375	0.375	0.375	0.75	0.75	0.75

## Sheet: Figure 6a
	Log10 C.F.U.
time (h)	Teixobactin-2.5 μg/ml			Teixobactin-10 μg/ml			Compound 20 -2.5 μg/ml			Control
0	5.39794	5.32222	5.39794	5.30103	5.5563	5.4624	5.39794	5.34242	5.47712	5.36173	5.5563	5.60206
2	5.07918	5.23045	5.11394	4.53148	4.4624	4.47712	4.20412	4.39794	4.20412	7.02531	7.06819	7.08279
4	4.77815	4.8451	4.81291	4.04139	3.95424	3.77815	3.90309	3.8451	4	8.17609	8.25527	8.20412
6	4.69897	4.76343	4.76343	3.77815	3.8451	3.77815	3.69897	3.47712	3.47712	8.83251	8.72428	8.89763
8	4.62325	4.73239	4.57978	3.34242			3.20412			8.77815	8.70757	8.83885
16	3.60206	3.77815	3.30103	0.477121			0.30103			8.62325	8.74036	8.79239
24	1.96379			0.477121			0.69897			8.74036	8.68124	8.69897
	Teixobactin-2.5 μg/ml			Teixobactin-10 μg/ml			Compound 20-2.5 μg/ml			Control
0	5.36173	5.36173	5.17609	5.43136	5.32222	5.36173	5.41497	5.47712	5.20412	5.59106	5.49136	5.44716
2	5.11394	5.11394	5.07918	4.5563	4.5682	4.44716	4.04139	4.04139	4	6.95424	6.96379	6.93952
4	5.11394	5.20412	5.17609	4.17609	4.07918	4.14613	3.60206	3.60206	3.69897	8.14613	7.95424	8.07918
6	4.78533	4.86332	4.83251	3.90309	3.8451	3.69897	3	3.30103	3.30103	8.83885	8.66276	8.75587
8	4.83251	4.75587	4.70757	3	3.47712	3.47712	0	3.30103	3	8.62325	8.68124	8.70757
16	3.07918	3	3.23045	0			0			8.88081	8.93952	8.74819
24	0			0			0			8.54407	8.74036	8.73239

## Sheet: Figure 6b
Hours post-infection (h)	negtive control	compound 20 (0.5 mg/kg)	compound 26 (0.5 mg/kg)	vancomycin (5 mg/kg)
24	4	6	6	6
36	2	6	6	6
48	0	6	6	6
6 mice per group
survival number at different time

## Sheet: Figure 6d
Control			Vancomycin	Cmpd 20
0 hr	2 hr	24 hr	50 mg /kg	5mg /kg	2.5mg /kg	1.25mg /kg
4.88081	5.50515	7.93952	3.90309	2.80956	3.6902	3.14613
4.74819	5.14613	7.716	3.17609	2.69897	5.60206	2.95424
4.60206	1.95424	7.60206	3.74819	2.38917	6.95424	7.69897
Log C.F.U. / mouse thigh

## Sheet: Table 2
Strain	teixobactin	teixobactin	teixobactin	teixobactin	teixobactin	20	20	20	20	20	21	21	21	22	22	22	23	23	23	24	24	24	25	25	25	26	26	26	Ampicillin	Ampicillin	Ampicillin
E. faecalis ATCC29212	1	1	1			0.25	0.25	0.25			0.5	0.5	0.5	0.25	0.25	0.25				0.25	0.25	0.25				0.375	0.375	0.375	1	1	1
E. faecalis TH4130	0.5	0.5	0.5			0.0625	0.0625	0.0625			0.125	0.125	0.125	0.125	0.125	0.125				0.25	0.25	0.25				0.0625	0.0625	0.0625	16	16	16
E. faecalis TH4132	0.5	0.5	0.5			0.187	0.187	0.187			0.5	0.5	0.5	0.187	0.187	0.187				0.75	0.75	0.75				0.187	0.187	0.187	1	1	1
E. faecalis TH4126	0.25	0.25	0.25			0.0625	0.0625	0.0625			0.187	0.187	0.187	0.125	0.125	0.125				0.25	0.25	0.25				0.0625	0.0625	0.0625	>32	>32	>32
VRE TH4939	0.25	0.25	0.25			0.125	0.125	0.125			0.187	0.187	0.187	0.25	0.25	0.25				0.5	0.5	0.5				0.09	0.09	0.09	>32	>32	>32
VRE TH4937	0.375	0.375	0.375			0.09	0.09	0.09			0.09	0.09	0.09	0.125	0.125	0.125				0.187	0.187	0.187				0.0625	0.0625	0.0625	>32	>32	>32
MRSA BAA-1695	0.25	0.25	0.25			0.125	0.125	0.125			0.09	0.09	0.09	0.125	0.125	0.125				0.25	0.25	0.25				0.09	0.09	0.09	>32	>32	>32
MRSA TH4115	0.5	0.5	0.5			0.25	0.25	0.25			0.5	0.5	0.5										0.25	0.25	0.25	0.25	0.25	0.25	32	32	32
S. aureus TH4112	0.25	0.25	0.25			0.125	0.125	0.125			0.125	0.125	0.125	0.125	0.125	0.125				0.25	0.25	0.25	0.187	0.187	0.187	0.125	0.125	0.125	0.5	0.5	0.5
S. pneumoniae D39	<0.0625	<0.0625	<0.0625			<0.0625	<0.0625	<0.0625															<0.0625	<0.0625	<0.0625	<0.0625	<0.0625	<0.0625	0.125	0.125	0.125
S. agalactiae ATCC BAA-611	<0.0625	<0.0625	<0.0625			<0.0625	<0.0625	<0.0625																					0.125	0.125	0.125
S. pyogenes ATCC 19615	<0.0625	<0.0625	<0.0625			<0.0625	<0.0625	<0.0625																					0.125	0.125	0.125
S. aureus ATCC 29213	0.25	0.25	0.25	0.125	0.25	0.125	0.25	0.0925	0.06	0.125
MRSA 33591	0.125	0.125	0.125	0.06	0.0925	0.06	0.06	0.06	0.06	0.125

## Sheet: Supplementary Figure 2
teixobactin				AVE	IC	sd		teixobactin				AVE	IC	sd		teixobactin				AVE	IC	sd
DMSO	1.123	1.139	1.112	1.12467		1.35769		DMSO	1.196	1.195	1.194	1.195		0.1		DMSO	1.105	1.11	1.116	1.11033		0.550757
0.78125	1.14	1.158	1.107	1.135	100.919	2.5865		0.78125	1.173	1.156	1.179	1.16933	97.8522	1.19304		0.78125	1.139	1.116	1.129	1.128	101.591	1.15326
1.5625	1.103	1.071	1.095	1.08967	96.8879	1.66533		1.5625	1.181	1.117	1.11	1.136	95.0628	3.9128		1.5625	1.108	1.074	1.098	1.09333	98.469	1.74738
3.125	1.08	1.099	1.157	1.112	98.8737	4.01123		3.125	1.176	1.183	1.188	1.18233	98.94	0.602771		3.125	1.011	1.103	1.12	1.078	97.088	5.8643
6.25	1.119	1.106	1.115	1.11333	98.9923	0.665833		6.25	1.187	1.15	1.163	1.16667	97.629	1.87705		6.25	1.127	1.11	1.118	1.11833	100.721	0.85049
12.5	1.103	1.135	1.111	1.11633	99.259	1.66533		12.5	1.137	1.186	1.179	1.16733	97.6848	2.65016		12.5	1.109	1.039	1.115	1.08767	97.9586	4.22532
25	1.093	1.096	1.099	1.096	97.4511	0.3		25	1.141	1.188	1.131	1.15333	96.5132	3.04357		25	1.071	1.132	1.094	1.099	98.9793	3.08058
50	1.084	1.108	1.081	1.091	97.0065	1.47986		50	1.178	1.187	1.122	1.16233	97.2664	3.52184		50	1.092	1.078	1.096	1.08867	98.0487	0.945163
100	1.062	1.119	1.052	1.07767	95.821	3.61432		100	1.145	1.121	1.146	1.13733	95.1743	1.41539		100	1.068	1.127	1.057	1.084	97.6284	3.76431
COMPD20				AVE	IC	sd		COMPD20				AVE	IC	sd		COMPD20				AVE	IC	sd
DMSO	1.123	1.139	1.112	1.12467		1.35769		DMSO	1.196	1.195	1.194	1.195		0.1		DMSO	1.105	1.11	1.116	1.11033		0.550757
0.78125	1.084	1.063	1.096	1.081	96.1173	1.67033		0.78125	1.173	1.136	1.19	1.16633	97.6011	2.76104		0.78125	1.085	1.126	1.117	1.10933	99.91	2.15484
1.5625	1.133	1.103	1.099	1.11167	98.8441	1.85831		1.5625	1.163	1.146	1.182	1.16367	97.378	1.80093		1.5625	1.097	1.048	1.092	1.079	97.1781	2.69629
3.125	1.155	1.101	1.057	1.10433	98.192	4.9085		3.125	1.178	1.182	1.181	1.18033	98.7727	0.208167		3.125	1.097	1.096	1.114	1.10233	99.2795	1.0116
6.25	1.085	1.135	1.073	1.09767	97.5993	3.28836		6.25	1.21	1.206	1.193	1.203	100.669	0.888819		6.25	1.091	1.086	1.078	1.085	97.7184	0.655744
12.5	1.083	1.099	1.102	1.09467	97.3325	1.02144		12.5	1.142	1.201	1.248	1.197	100.167	5.31131		12.5	1.047	1.081	1.098	1.07533	96.8478	2.59679
25	1.1	1.062	1.0942	1.0854	96.5086	2.04714		25	1.194	1.189	1.153	1.17867	98.6332	2.23681		25	1.052	1.144	1.049	1.08167	97.4182	5.40031
50	1.114	1.095	1.09	1.09967	97.7771	1.26623		50	1.152	1.141	1.182	1.15833	96.9317	2.12211		50	1.077	1.115	1.129	1.107	99.6998	2.69072
100	1.131	1.1	1.106	1.11233	98.9033	1.64418		100	1.191	1.181	1.192	1.188	99.4142	0.608276		100	1.129	1.04	1.113	1.094	98.529	4.74447
COMPD26				AVE	CELL VIABILITY	SD		COMPD26				AVE	CELL VIABILITY	SD		COMPD26				AVE	CELL VIABILITY	SD
DMSO	1.123	1.139	1.112	1.12467		1.35769		DMSO	1.196	1.195	1.194	1.195		0.1		DMSO	1.105	1.11	1.116	1.11033		0.550757
0.78125	1.109	1.13	1.052	1.097	97.54	4.03609		0.78125	1.142	1.149	1.157	1.14933	96.1785	0.750555		0.78125	1.123	1.135	1.056	1.10467	99.4897	4.25715
1.5625	1.081	1.09	1.109	1.09333	97.214	1.42945		1.5625	1.196	1.176	1.156	1.176	98.41	2		1.5625	1.089	1.095	1.113	1.099	98.9793	1.249
3.125	1.168	1.123	1.204	1.165	103.586	4.05832		3.125	1.148	1.138	1.16	1.14867	96.1227	1.10151		3.125	1.125	1.128	1.108	1.12033	100.901	1.07858
6.25	1.103	1.079	1.134	1.10533	98.2809	2.75741		6.25	1.21	1.189	1.154	1.18433	99.1074	2.82902		6.25	1.108	1.087	1.14	1.11167	100.12	2.66896
12.5	1.135	1.123	1.125	1.12767	100.267	0.64291		12.5	1.137	1.192	1.23	1.18633	99.2748	4.67582		12.5	1.142	1.128	1.034	1.10133	99.1895	5.8731
25	1.08	1.08	1.095	1.085	96.473	0.866025		25	1.212	1.14	1.12	1.15733	96.848	4.83873		25	1.089	1.053	1.119	1.087	97.8986	3.30454
50	1.059	1.084	1.053	1.06533	94.7243	1.64418		50	1.143	1.16	1.147	1.15	96.2343	0.888819		50	1.097	1.081	1.07	1.08267	97.5083	1.35769
100	1.038	1.083	1.074	1.065	94.6947	2.38118		100	1.162	1.159	1.124	1.14833	96.0948	2.11266		100	1.095	1.087	1.092	1.09133	98.2888	0.404145

## Sheet: Supplementary Table 1
strain	teixobactin	teixobactin	teixobactin	20	20	20	S-29	S-29	S-29	S-30	S-30	S-30
E.faecalis TH4938	0.5	0.5	0.5	0.09	0.09	0.09	0.375	0.375	0.375	0.75	0.75	0.75
MRSA BAA-1695	0.25	0.25	0.25	0.125	0.125	0.125	0.5	0.5	0.5	0.5	0.5	0.5

## Sheet: Supplementary Table 2
strain	teixobactin	teixobactin	teixobactin	teixobactin	teixobactin	20	20	20	20	20
MRSA BAA-1695	0.5	0.5	0.5			0.125	0.125	0.125
MRSA ATCC 33591	0.125	0.25	0.25	0.25	0.5	0.06	0.06	0.125	0.125	0.25
